# Supplementary material for: Search for mesophotic octocorals (Cnidaria, Anthozoa) and their phylogeny. II. A new zooxanthellate species from Eilat, northern Red Sea
Source: Zookeys. 2017 May 23;(676):1–12. doi: 10.3897/zookeys.676.12751 (PMC5523203; doi:10.3897/zookeys.676.12751)
Supplement: XML Treatment for Sinularia mesophotica [file zookeys.676.12751-treatment1.xml]

<!DOCTYPE tp:taxon-treatment
  PUBLIC "-//TaxonX//DTD Taxonomic Treatment Publishing DTD v0 20100105//EN" "tax-treatment-NSO.dtd">
<tp:taxon-treatment xmlns:tp="http://www.plazi.org/taxpub"><tp:treatment-meta><kwd-group><label>Taxon classification</label><kwd><named-content xmlns:xlink="http://www.w3.org/1999/xlink" content-type="kingdom">Animalia</named-content></kwd><kwd><named-content xmlns:xlink="http://www.w3.org/1999/xlink" content-type="order">Alcyonacea</named-content></kwd><kwd><named-content xmlns:xlink="http://www.w3.org/1999/xlink" content-type="family">Alcyoniidae</named-content></kwd></kwd-group><mixed-citation publication-type="journal"><person-group><name><surname>Benayahu</surname><given-names>Yehuda</given-names></name><name><surname>McFadden</surname><given-names>Catherine S.</given-names></name><name><surname>Shoham</surname><given-names>Erez</given-names></name><name><surname>van Ofwegen</surname><given-names>Leen P.</given-names></name></person-group><article-title>Search for mesophotic octocorals (<tp:taxon-name><tp:taxon-name-part taxon-name-part-type="phylum">Cnidaria</tp:taxon-name-part></tp:taxon-name>, <tp:taxon-name><tp:taxon-name-part taxon-name-part-type="class">Anthozoa</tp:taxon-name-part></tp:taxon-name>) and their phylogeny. II. A new zooxanthellate species from Eilat, northern Red Sea</article-title><source>Zookeys</source><day>23</day><month>5</month><year>2017</year><volume>2017</volume><issue>676</issue><fpage>1</fpage><lpage>12</lpage><pub-id pub-id-type="doi">10.3897/zookeys.676.12751</pub-id></mixed-citation></tp:treatment-meta><tp:nomenclature><tp:taxon-name>
                    <tp:taxon-name-part taxon-name-part-type="genus" reg="Sinularia">Sinularia</tp:taxon-name-part>
                    <tp:taxon-name-part taxon-name-part-type="species" reg="mesophotica">mesophotica</tp:taxon-name-part>
                    <object-id xmlns:xlink="http://www.w3.org/1999/xlink" content-type="zoobank" xlink:type="simple">http://zoobank.org/658B7592-DE2D-4929-AF61-C11FABCF2879</object-id>
                  </tp:taxon-name><tp:taxon-status xmlns:xlink="http://www.w3.org/1999/xlink" xlink:type="simple">sp. n.</tp:taxon-status><xref ref-type="fig" rid="F1">Figs 1</xref><xref ref-type="fig" rid="F2">, 2</xref><xref ref-type="fig" rid="F3">, 3</xref><xref ref-type="fig" rid="F4">, 4</xref></tp:nomenclature><tp:treatment-sec sec-type="type material" id="SECID0EVGAC"><title>Type material examined.</title><p>Holotype: <named-content xmlns:xlink="http://www.w3.org/1999/xlink" content-type="dwc:institutional_code" xlink:type="simple">ZMTAU</named-content> Co 37425, Israel, northern Red Sea, Gulf of Aqaba, Eilat, Dekel Beach (<named-content xmlns:xlink="http://www.w3.org/1999/xlink" content-type="dwc:verbatimCoordinates" xlink:type="simple"><named-content content-type="geo-json" specific-use="{&#34;type&#34;:&#34;Point&#34;,&#34;coordinates&#34;:[34.962378,29.534025]}" id="NCID0EDHAC" xlink:type="simple">29°32'2.49"N, 34°57'44.56"E</named-content></named-content>), 62 m, 31 May 2016, coll. M. Weis; three paratypes: <named-content xmlns:xlink="http://www.w3.org/1999/xlink" content-type="dwc:institutional_code" xlink:type="simple">ZMTAU</named-content> Co 37492 same collection details.</p></tp:treatment-sec><tp:treatment-sec sec-type="diagnosis" id="SECID0ENHAC"><title>Diagnosis.</title><p>The holotype is part of an encrusting colony with a thin, funnel-shaped polypary, also featuring a curly margin (Fig. <xref ref-type="fig" rid="F1">1A</xref>). In a side-view its maximum dimensions are 5 × 2.5 cm. Polyps with tentacle rods and collaret sclerites (Fig. <xref ref-type="fig" rid="F2">2A–C</xref>). Tentacle rods up to 0.10 mm long (Fig. <xref ref-type="fig" rid="F2">2A</xref>). Collaret consists of almost straight spindles, up to 0.20 mm long (Fig. <xref ref-type="fig" rid="F2">2B</xref>), and shorter bent ones, up to 0.14 mm long (Fig. <xref ref-type="fig" rid="F2">2C</xref>). Surface layer of the polypary with clubs (Fig. <xref ref-type="fig" rid="F2">2D</xref>), some featuring a central wart, while in others it is less discernible, or even absent. Clubs vary from 0.10 mm long to 0.25 mm long, and a few with poorly developed heads attain 0.27 mm (Fig. <xref ref-type="fig" rid="F2">2E</xref>). Surface layer of the colony base contains clubs up to 0.22 mm; some similar to those of polypary, and others have wide heads (Fig. <xref ref-type="fig" rid="F3">3A</xref>). Polypary <!--PageBreak-->and base interior bear spindles, some branched, up to 3.2 mm long (Fig. <xref ref-type="fig" rid="F3">3B</xref>), with well-spaced simple tubercles (Fig. <xref ref-type="fig" rid="F3">3C</xref>).</p><fig id="F1" position="float" orientation="portrait"><label>Figure 1.</label><caption><p>
                  <italic><tp:taxon-name><tp:taxon-name-part taxon-name-part-type="genus" reg="Sinularia">Sinularia</tp:taxon-name-part> <tp:taxon-name-part taxon-name-part-type="species" reg="mesophotica">mesophotica</tp:taxon-name-part></tp:taxon-name></italic> sp. n.; <bold>A</bold> Holotype <named-content xmlns:xlink="http://www.w3.org/1999/xlink" content-type="dwc:institutional_code" xlink:type="simple">ZMTAU</named-content> Co 37425 <bold>B</bold> paratypes <named-content xmlns:xlink="http://www.w3.org/1999/xlink" content-type="dwc:institutional_code" xlink:type="simple">ZMTAU</named-content> Co 37492. Scale bar: 1 cm (<bold>A</bold> also applies to <bold>B</bold>).</p></caption><graphic xmlns:xlink="http://www.w3.org/1999/xlink" xlink:href="zookeys-676-001-g001.jpg" position="float" orientation="portrait" xlink:type="simple" id="oo_137236.jpg"/></fig><fig id="F2" position="float" orientation="portrait"><label>Figure 2.</label><caption><p>
                  <italic><tp:taxon-name><tp:taxon-name-part taxon-name-part-type="genus" reg="Sinularia">Sinularia</tp:taxon-name-part> <tp:taxon-name-part taxon-name-part-type="species" reg="mesophotica">mesophotica</tp:taxon-name-part></tp:taxon-name></italic> sp. n., holotype <named-content xmlns:xlink="http://www.w3.org/1999/xlink" content-type="dwc:institutional_code" xlink:type="simple">ZMTAU</named-content> Co 37425. Sclerites from the polypary. <bold>A</bold> tentacle rods <bold>B</bold> straight collaret spindles <bold>C</bold> bent collaret spindles <bold>D</bold> clubs <bold>E</bold> larger clubs. Scale bar: 0.10 mm.</p></caption><graphic xmlns:xlink="http://www.w3.org/1999/xlink" xlink:href="zookeys-676-001-g002.jpg" position="float" orientation="portrait" xlink:type="simple" id="oo_137237.jpg"/></fig></tp:treatment-sec><tp:treatment-sec sec-type="Color" id="SECID0EOLAC"><title>Color.</title><p>The ethanol-preserved holotype is beige.</p></tp:treatment-sec><tp:treatment-sec sec-type="etymology" id="SECID0ETLAC"><title>Etymology.</title><p>The new species name reflects its mesophotic habitat.</p></tp:treatment-sec><tp:treatment-sec sec-type="Living features" id="SECID0EYLAC"><title>Living features.</title><p>Colonies grow as dense patches over reefal-calcareous substrate. Their polypary is flat and horizontally oriented (Fig. <xref ref-type="fig" rid="F4">4A</xref>) or funnel-shaped (Fig. <xref ref-type="fig" rid="F4">4B</xref>), with upper part dark-brown, due to dense zooxanthellae as verified by light microscopy, and lower part brighter, almost white. The flexibility and softness of the living colonies was recognized by their movement in the water currents generated by the ROV arm.</p><fig id="F3" position="float" orientation="portrait"><label>Figure 3.</label><caption><p>
                  <italic><tp:taxon-name><tp:taxon-name-part taxon-name-part-type="genus" reg="Sinularia">Sinularia</tp:taxon-name-part> <tp:taxon-name-part taxon-name-part-type="species" reg="mesophotica">mesophotica</tp:taxon-name-part></tp:taxon-name></italic> sp. n., holotype <named-content xmlns:xlink="http://www.w3.org/1999/xlink" content-type="dwc:institutional_code" xlink:type="simple">ZMTAU</named-content> Co 37425. Sclerites of the base of colony. <bold>A</bold> clubs of the surface layer <bold>B</bold> spindles of interior <bold>C</bold> tuberculation of the spindles. Scale bars: 0.10 mm (<bold>A, C)</bold>, 1 mm (<bold>B</bold>).</p></caption><graphic xmlns:xlink="http://www.w3.org/1999/xlink" xlink:href="zookeys-676-001-g003.jpg" position="float" orientation="portrait" xlink:type="simple" id="oo_137238.jpg"/></fig><fig id="F4" position="float" orientation="portrait"><label>Figure 4.</label><caption><p>Underwater photographs of <italic><tp:taxon-name><tp:taxon-name-part taxon-name-part-type="genus" reg="Sinularia">Sinularia</tp:taxon-name-part> <tp:taxon-name-part taxon-name-part-type="species" reg="mesophotica">mesophotica</tp:taxon-name-part></tp:taxon-name></italic> sp. n. <bold>A</bold> patch of colonies <bold>B</bold> funnel-shaped morphology of colonies.</p></caption><graphic xmlns:xlink="http://www.w3.org/1999/xlink" xlink:href="zookeys-676-001-g004.jpg" position="float" orientation="portrait" xlink:type="simple" id="oo_137239.jpg"/></fig></tp:treatment-sec><tp:treatment-sec sec-type="variability" id="SECID0EJOAC"><title>Variability.</title><p>
              <named-content xmlns:xlink="http://www.w3.org/1999/xlink" content-type="dwc:institutional_code" xlink:type="simple">ZMTAU</named-content> Co 37492 comprises three paratypes, each of them represented by fragments of colonies (Fig. <xref ref-type="fig" rid="F1">1B</xref>). Their general morphology and sclerites are identical to those of the holotype <named-content xmlns:xlink="http://www.w3.org/1999/xlink" content-type="dwc:institutional_code" xlink:type="simple">ZMTAU</named-content> Co 37425.</p></tp:treatment-sec></tp:taxon-treatment>
